# Supplementary material for: Improvement of Luminescence Properties of Eulytite Single-Phase White Emitting Ca3Bi (PO4)3: Ce3+/Dy3+ Phosphor
Source: Molecules. 2023 Jun 24;28(13):4967. doi: 10.3390/molecules28134967 (PMC10343604; doi:10.3390/molecules28134967)
Supplement: Supplementary file 1 [file molecules-28-04967-s001.zip]

Archive with 1 entries (1 files):
- molecules-2434356-supplementary.pdf
